# Supplementary material for: Association of Acylcarnitine Species and Anthropometry Markers in a Population-Based Apparently Healthy Cohort
Source: Metabolites. 2026 May 6;16(5):315. doi: 10.3390/metabo16050315 (PMC13208298; doi:10.3390/metabo16050315)
Supplement: Supplementary file 1 [file metabolites-16-00315-s001.zip]

Archive with 2 entries (2 files):
- metabolites-4271535-supplementary tables.pdf
- SupFigures_20260404.pptx
